# Supplementary material for: KEAP1-NRF2 Interaction in Cancer: Competitive Interactors and Their Role in Carcinogenesis
Source: Cancers (Basel). 2025 Jan 28;17(3):447. doi: 10.3390/cancers17030447 (PMC11816071; doi:10.3390/cancers17030447)
Supplement: Supplementary file 1 [file cancers-17-00447-s001.zip]

Archive with 1 entries (1 files):
- cancers-3417262-supplementary.pdf
